# Supplementary material for: Physical Activity, Insulin Resistance and Cancer: A Systematic Review
Source: Cancers (Basel). 2024 Feb 3;16(3):656. doi: 10.3390/cancers16030656 (PMC10854631; doi:10.3390/cancers16030656)
Supplement: Supplementary file 1 [file cancers-16-00656-s001.zip]

Archive with 1 entries (1 files):
- cancers-2694828-supplementary.pdf
